# Supplementary material for: Novel Taxol-Derivative, STO-1, Induces Selective Anti-Tumor Immunity and Sustained Remission of Glioblastoma Without Triggering Autoimmune Reactions
Source: Cells. 2025 Oct 30;14(21):1703. doi: 10.3390/cells14211703 (PMC12607822; doi:10.3390/cells14211703)
Supplement: Supplementary file 1 [file cells-14-01703-s001.zip]

Archive with 1 entries (1 files):
- cells-3909002-supplementary.pdf
